# Supplementary material for: Preparing for Medical Internship: A Case-Based Strategy to Teach Management of Common Overnight Calls to Students
Source: MedEdPORTAL. 2020 Sep 23;16:10966. doi: 10.15766/mep_2374-8265.10966 (PMC7511063; doi:10.15766/mep_2374-8265.10966)
Supplement: Supplementary file 1 — Facilitator Guides.docxHandout - Student Cases.docxRelevant Images (ECGs, Head CT).docxHandout - Student Tips.docxStudent Evaluation of Module.docx [file mep_2374-8265.10966-s001.zip]

Archive with 6 entries (6 files):
- A. Facilitator Guides.docx
- B. Handout - Student Cases.docx
- C. Relevant Images (ECGs, Head CT).docx
- D. Handout - Student Tips.docx
- E. Student Evaluation of Module.docx
- _Educational_Summary_Report_10966.pdf
